# Supplementary material for: Impact of Climate Change on the Presence of Ochratoxin A in Red and White Greek Commercial Wines
Source: Foods. 2025 Dec 3;14(23):4157. doi: 10.3390/foods14234157 (PMC12691814; doi:10.3390/foods14234157)
Supplement: Supplementary file 1 [file foods-14-04157-s001.zip]

Archive with 1 entries (1 files):
- foods-3932958-supplementary.pdf
